# Supplementary material for: Idiosyncratic Fitness Costs of Ampicillin-Resistant Mutants Derived from a Long-Term Experiment with Escherichia coli
Source: Antibiotics (Basel). 2022 Mar 6;11(3):347. doi: 10.3390/antibiotics11030347 (PMC8944548; doi:10.3390/antibiotics11030347)
Supplement: Supplementary file 1 [file antibiotics-11-00347-s001.zip]

Archive with 1 entries (1 files):
- antibiotics-1607443-supplementary.pdf
